# Supplementary material for: Advances in porcine stem cell research and their applications in agriculture
Source: Front Cell Dev Biol. 2026 Jun 29;14:1862107. doi: 10.3389/fcell.2026.1862107 (PMC13357440; doi:10.3389/fcell.2026.1862107)
Supplement: Supplementary file 1 [file Table1.xlsx]

## Sheet: Table S1
Supplementary Table S1. Detailed search strategy and initial retrieval numbers.
Topic	Database	Search String	Records Retrieved	Exclude Duplicates	Title and Abstract Screening	Full Text Acquisition
pESCs	PubMed	embryonic stem cells[Title/Abstract]) AND (porcine[Title/Abstract] OR pig[Title/Abstract] OR swine[Title/Abstract])	283	695	104	42
	WOS	(TI=(porcine) OR TI=(pig) OR TI=(swine) OR AB=(porcine) OR AB=(pig) OR AB=(swine)) AND (TI=(embryonic stem cells) OR AB=(embryonic stem cells)) AND LA=English	655
piPSCs	PubMed	induced pluripotent stem cells[Title/Abstract]) AND (porcine[Title/Abstract] OR pig[Title/Abstract] OR swine[Title/Abstract])	318	690	137	24 final articles (15 landmark and 9 recent studies)
	WOS	(TI=(porcine) OR TI=(pig) OR TI=(swine) OR AB=(porcine) OR AB=(pig) OR AB=(swine)) AND (TI=(induced pluripotent stem cells) OR AB=(induced pluripotent stem cells)) AND LA=English	537
pGSCs	PubMed	(germline stem cells[Title/Abstract] OR Spermatogonial stem cells[Title/Abstract]) AND (porcine[Title/Abstract] OR pig[Title/Abstract] OR swine[Title/Abstract])	22	64	26	12
	WOS	(TI=(germline stem cells stem cells) OR TI=(Spermatogonial stem cells)) AND (TI=(porcine) OR TI=(pig) OR TI=(swine)) AND LA=(English)	50
Cultured meat	PubMed	(stem cells[Title/Abstract]) AND (cultured meat[Title/Abstract])	107	228	54	36
	WOS	(TI=(stem cells) OR AB=(stem cells)) AND (TI=(cultured meat) OR AB=(cultured meat)) AND LA=English	213

## Sheet: Table S2
Table S2 Progress of porcine embryonic stem cells
	Reference	Cell sources	Date	Medium	Feeder	morphology	passage	Karyotype	Pluripotency factors	Teratoma	Multilineage differentiation potency	Chimera
1	Strojek et al. 1990	In vivo matured embryo (Landrace × Yorkshire)	E9-10 (Days 10 and 11 post-estrus; Estrus is considered Day 0)	DMEM+10% FCS+10% PS/10% CS/10% HCS+ bovine insulin + β-mercaptoethanol	STO; Porcine feeder	Refractile cells, no clone morphology	>4	-	-	-	-	-
2	Piedrahita et al. 1990a	In vivo matured embryo	E7-8	10% FBS +10% calf serum+L-glutamine+β-mercaptoethanol+penicillin+ streptomycin	1. BRL; 2. STO; 3. STO+BRL (9;1); 4. STO+BRL (1:1); 5. STO+BRL-CM; 6. PEF; 7. PEF+BRL (9:1); 8. PEF+BRL (1:1); 9. PUE; 10. MEF; 11. PH3A	1. ES-like; 2. epithelial-like	>10 (3 cell lines)	-	-	-	ES-like: No differentiation capacity. Epithelial-like Cell Line: Formed cystic embryoid bodies. Rapidly organized into pseudostratified columnar epithelium.	-
3	Piedrahita et al. 1990b	In vivo matured embryo	Days 7-8 post-estrus	-	1. STO; 2. PEF (no obtain)	1. ES-like; 2. epithelial-like cell line	1.32 (ES-like); 2. >42 (epithelial-like)	-	-	ES-like cells: No differentiation ability in vivo	1. ES-like cells: No differentiation ability in vitro. 2. Epithelial-like cell lines: Formed vesicular structures with polarized epithelial cells, featuring basally-located nuclei and apical microvilli with organized microfilament cores.	No obtain
4	Wianny et al. 1997	In vivo matured embryo from Large white and Meishan	Day 7 or Day 11 of pregnancy	DMEM+FCS+0.1 mM β-mercaptoethanol + penicillin+streptomycin + hLIF	PFF	Enlarged and flattened morphology	-	-	SSEA-1	-	-	-
5	Chen et al. 1999	In vivo matured embryo from Duroc and crossbred (Yorkshire × Hampshire)	Day 6-8 post-estrus and insemination (Day 0).	-	STO	Round-shaped morphology	>35	Normal	AP	-	3 germ layer	-
6	Li et al. 2003	In vivo matured embryo from China miniature pigs	Day 7-9 of pregnancy	DMEM+ 0.1 mM β-mercaptoethanol+100 IU/ml penicillin+0.05 mg/ml streptomycin+ 0.1 mM MEM nonessential amino acids+20 ng/mL rh-bFGF+ 40 ng/mL rh-LIF+nucleosides (0.03 mM adenosine, 0.03 mM guanosine, 0.03 mM cytidine, 0.03 mM uridine, and 0.01 mM thymidine)+16% FBS	MEF from Kunming white mouse	ES-like morphology	9	-	AP	-	Trophoblast and epithelial cells after 10 days on MEF feeder. Neuron-like cells within 5-6 days without feeder. Smooth muscle-like cells without feeder. Cystic embryoid bodies in suspension after 8-10 days.	-
7	Li, Ma, et al. 2004	In vivo matured embryo from Chinese miniature pig	Day 7-9 post-estrus	0.1mM β-mercaptoethanol+100 IU/ml penicillin+0.05 mg/ml streptomycin+0.1 mM MEM non-essential amino acids+20 ng/mL rh-bFGF+40 ng/ml rh-LIF+nucleosides (0.03 mM adenosine,0.03 mM guanosine, 0.03 mM cytidine, 0.03 mM uridine and 0.01 mM thymidine) +16% FBS.	1. MEF; 2. PEF; 3. STO	Monolayer clone-like, cells resembling mouse morphology	9 (MEF); 5 (PEF); 1 (STO)	-	AP	-	Differentiated into fibroblast-like, smooth muscle-like, and epithelium-like cells after 8-10 days. In absence of rh-LIF and feeder layer, single ES cells predominantly formed neuron-like cells.	-
8	Li, Li, et al. 2004	IVF embryo	4-cell to blastocyst stages	DMEM + 0.1 mM β-mercaptoethanol+100 IU/mL penicillin+0.05 mg/mL streptomycin+0.1 mM MEM non-essential amino acids+20 ng/mL rh-bFGF+ 40 ng/mL rh-LIF nucleosides (0.03 mM adenosine, 0.03 mM guanosine, 0.03 mM cytidine, 0.03 mM uridine and 0.01 mM thymidine) +16% FBS	MEF from Kunming white mouse	Monolayer clone-like	4	-	AP expressed at passages 2 and 3	-	Embryoid bodies formed and evolved into fluid-filled cystic structures after 8-10 days of culture.	-
9	Yang et al. 2009	In vivo matured embryo	Day 7 after insemination	DMEM (high glucose, and no pyruvate)+1 mM Lglutamine+0.1 mM b-2-mercaptoethanol+10 mM MEM nonessential amino acids+0.03 mM adenosine +0.03 mM guanosine +0.03 mM cytidine +0.03 mM uridine+0.01 mM thymidine+antibiotics (50 units/mL penicillin G, and 50 mg/mL streptomycin sulfate) + 16% FB	STO	Flatten clones	>90 passages post-pAAV-hrGFP transfection	Normal	Oct-4, AP, SSEA-4, TRA-1-60, and TRA-1-81	Tiny teratoma detected in SCID mouse, but too small for lineage analysis	Differentiation into cells of all three germ layers	-
10	Kim et al. 2010	SCNT embryo	-	DMEM/F12+20% Knockout serum replacement+0.1 mM β-mercaptoethanol+0.1 mM non-essential amino acids, 1% (v/v) penicillin-streptomycin solution+20 ng/mL FGF	MEFs from CF1 mice	Flatten clones	>52; >48	Normal	AP, Oct-4, SSEA-1, SSEA-4, TRA-1-60 and TRA-1-81	Failed	Differentiation into cells of all three germ layers	-
11	Vassiliev et al. 2010	In vivo matured; in vitro embryo from Large White×Landrace oocytes and Hampshire semen	Day 67 in vivo; day 7 in vitro-produced embryos	a-MEM+10%SR+20 ng/mL bFGF+20ng/mL EGF+1 ×Insulin-Transferrin-Selenium solution+55 mM 2-Mercaptoethanol+1 MEM nonessential amino acids+, 1 Glutamax+10 ng/mL LIF+10 ng/mL Activin A	MEF	Polygonal, small in diameter, with a low cytoplasmic/nuclear ratio, multiple nucleoli in the nucleus, and multiple cytoplasmic inclusions	>14	Normal	Oct4, Nanog, SSEA-1	-	Differentiation into cells of all three germ layers	Skin chimerism in the tail of piglets
12	Tan et al. 2012	Nuclear transfer embryo	E5, E7, E9	D/F medium (1:1 mixture of DMEM and Ham's F10) +0.1 mM β-mercaptoethanol+100 IU/mL penicillin+0.05 mg/mL streptomycin+0.1 mM MEM non-essential amino acids+2 mM L-glutamine+10 ng/mL rh-bFGF+20% KSR.	MEF	Flatten clones	-	Normal	ES-like cell form E7 cells: AP+; D9 ES-like cell from 9: AP-	-	-	-
13	Vassiliev et al. 2011	Cloned Embryos Treated with Trichostatin A	E7	aMEM+riboand deoxyribonucleosides +10% Serum Replacement +20 ng/mL bFGF+20 ng/mL EGF+1 ×Insulin--Transferrin--Selenium solution+55 mM 2-Mercaptoethanol+1 MEM nonessential amino acids, 1 Glutamax +10 ng/mL LIF+10 ng/mL Activin A	MEF	Flatten clones	>15	Normal	Oct-4 and Nanog	-	Differentiation into cells of all three germ layers	Cells injected into blastocysts successfully integrate into the inner cell mass
14	Cheong et al. 2015	IVF and PA embryo	Day 7	Low-glucose DMEM/F10 +1% non-essential amino acids+1% glutamine, 0.1 mM β-mercaptoethanol +1% antibiotics-antimycotics + 4 ng/mL bFGF+ 10% FBS.	MEF from ICR mice	Dome-like morphology	-	-	-	-	3 germ layer marker expression in EB differentiation.	-
15	Siriboon et al. 2015	Parthenogenetic embryos, and cloned embryos	Day 7	DMEM or DMEM/F12 or α-MEM medium +1 mM L-glutamine +0.1 mM β-mercaptoethanol+ 10 mM MEM non-essential amino acids+0.03 mM adenosine+0.03 mM guanosine+0.03 mM cytidine+0.03 mM uridine +0.01 mM thymidine+ antibiotics (50 units/mL penicillin G, and 50 mg/mL streptomycin sulfate)+ 5 ng/mL FGF+20 ng/mL LIF+10 μM ROCK inhibitor (Y-27632; 1596--5)+15% FBS / 20% KSR	STO; MEF	compact colonies and distinct borders	>28	Normal	AP, Oct4, Nanog, Sox2, and Rex1.	Failed	Differentiated into 3 germ layers	-
16	Hou et al. 2016	IVF embryos	day 6 and day 7 blastocysts	α-MEM+ 20% KOSR+ 20ng/mL bFGF+20ng/ml EGF+10ng/mL Activin-a+1% Insulin-Transferrin-Selenium, +1mM MEM non-essential amino acid+55μM 2-Mercaptoethanol	STO; MEF	Flatten clones	> STO >21 (10, > 4 colonies); MEF≤10	Normal	AP, OCT4, NANOG, SOX2, SSEA-4, TRA-1-60, and TRA-1-81	√	differentiated into 3 germ layers	-
17	Cha et al. 2018	In vivo matured embryo	Day 6 of the oestrous cycle	α-MEM-based medium: α-MEM medium +10% (v/v) KSR+0.05 mM β-mercaptoethanol+1% (v/v) NEAA+1% (v/v) antibiotic--antimycotic +4 ng/mL EGF+10 μl/mL 100× insulin--transferrin--selenium+1,000 U/mL LIF +2 ng/mL BFGF; DMEM/Ham's F-10-based medium: low-glucose DMEM/Ham's F-10 (1:1) + 15% (v/v) FBS +0.2 mM β-mercaptoethanol+1% (v/v) NEAA+1% (v/v) antibiotic--antimycotic +2 ng/mL bFGF. Mixture medium consist…	MEF	Well-defined boundary and flattened colonies	>20	Normal	SOX2 NANOG TERT OCT4 SOX2 NANOG TRA-1-60 TRA-1-81	-	Differentiated into 3 germ layers in vitro	-
18	Zhang et al. 2019	Cloned embryos derived from SCNT of PEF transfected with tetracycline-inducible reprogramming factors.	Day 6	KOSR Medium+ N2B27 Medium + 16 ng/mL FGF + 2000 U/mL LIF. KOSR Medium: Knockout DMEM + 20% KOSR + 1% NEAA + 2 mM L-glutamine + 1% PS + 0.1 mM β-mercaptoethanol + 3 mM CHIR99021 + 1 mM PD0325901 + 2 mM SB + 50 ng/mL VC. N2B27 Medium: DMEM/F12 + Neurobasal + 1% N2 + 2% B27 + 0.25 mg/ml BSA + 5 mg/mL insulin + 1% PS + 3 mM CHIR99021 + 1 mM PD0325901 + 2 mM SB + 50 ng/mL VC	MEF	Dome-like morphology	130	Normal	NANOG, OCT4, KLF-4, SOX-2, and SSEA-1	-	In vitro differentiation into 3 germ layers; directional neural and kidney precursor induction under defined conditions.	-
19	Yuan et al. 2019	IVF	Day 7-8 of intact blastocyst	Basal Medium: Knockout-DMEM + 20% KOSR + 1 mM glutamine + 1% nonessential amino acids + 100 μg/mL primocin + 12.5 μg/ml recombinant human insulin + 20 ng/mL IGF1. Supplements: LIF (20 ng/mL) + TGFβ1 (1 μM) + FGF2 (8 ng/mL) + ERK1/2i (PD0325901 1 μM) + GSK3βi (CHIR99021 3 μM) + JNKi (SP600125 10 μM) + p38i (SB203580 10 μM)	MEF	Dome-like morphology	>45	-	POU5F1, NANOG, SOX2 and AP	√	In vitro differentiation into 3 germ layers	-
20	Choi et al. 2019	Parthenogenetic and IVF embryo	Hatched blastocysts	ESC Derivation Medium: KO-DMEM + 20% KSR + 0.1% LC + 13 Glutamax + 0.1 mM β-mercaptoethanol + 13 MEM nonessential amino acids + 13 antibiotic-antimycotic + 10 ng/mL hrFGF2 + 5 ng/mL ActA + 0.5 mM CH + 1.5 mM IWR-1. ESC Medium: KO-DMEM + 15% KSR + 0.1% LC + Glutamax + 0.1 mM β-mercaptoethanol + MEM nonessential amino acids + antibiotic-antimycotic + 20 ng/mL FGF2 + 5 ng/mL ActA + 1.5 mM CH + 2.5 m…	MEF	Fatter	>50	IVF-ES-12: 37, XY (extra chr. 17), Normal others	OCT4, SOX2, NANOG, SSEA1, SSEA4, TRA-1-6, TRA-1-81, AP	√	In vitro differentiation into 3 germ layers	-
21	Gao et al. 2019	Parthenogenetic blastocysts	Day 5	N2B27 Medium +CHIR99021 + WH-4-023 + XAV939 + Vitamin C + ACTIVIN A + LIF	STO	Dome-like morphology	>20	Normal	OCT4, SOX2, and NANOG SSEA1, SSEA4	√	In vitro differentiation into 3 germ layers; in vitro production of PGC-like cells.	-
22	Choi et al. 2020	IVF and parthenogenetic embryos	-	-	MEF	Large and flattened	>15	Normal	OCT4, SOX2, and NANOG AP	All three germ layers	-	-
23	Zhi et al. 2022	In vivo matured embryos	E5-E12, with cell lines isolated from E8-E9 and E10.	N2B27 Medium (per 500 mL): 227.5 mL DMEM/F12 + 227.5 mL Neurobasal + 2.5 mL N2 supplement + 5 mL B27 supplement + 0.5% GlutaMAX + 1% nonessential amino acids + 0.1 mM β-mercaptoethanol + 1% penicillin-streptomycin + 5% KOSR (optional) + 50 µg/mL ascorbic acid. Supplements: CHIR99021 (1 µM) + IWR-1-endo (2.5 µM) + WH-4-023 (1 µM) + LIF (10 ng/mL) + Activin A (25 ng/mL) + FGF-basic (10 ng/mL) + Y27…	MEF	Dome-shaped colony morphology	240	Normal	POU5F1, NANOG, SOX2, SSEA1, SSEA4, TRA-1-81, and TRA-1-60, AP	√	In vitro differentiation into 3 germ layers	47.62% ±15.17% of 268 blastocysts showed GFP-positive cells; 20% of injected embryos had GFP+ cells in ICM. Transplantation of 1031 E6 chimeras into sows resulted in 135 E10 and 26 E21-E23 embryos, but no GFP+ cells were detected.
24	Lee et al. 2022	Parthenogenic embryos	Day 7	15% FBS+ 4 ng/mL of bFGF+ low-glucose DMEM	MEF	-	-	-	POU5F1, SOX2, NANOG	-	Embryoid bodies differentiate into three germ layers	-
25	Oh et al. 2022	IVF embryos	Hatched blastocysts	Basal Medium: DMEM/F-12 + MEM Non-Essential Amino Acids + Glutamax + 2-mercaptoethanol + antibiotic-antimycotic + 15% KnockOut Serum Replacement + 10 ng/mL Basic FGF + 10 ng/mL human LIF. Inhibitors: AG1296 (10 μM) + SB431542 (4 μM) + PD0325901 (1 μM)	MEF	Types A, B, and C cultured as single layers, but type D formed multiple layers.	-	-	Type A: AP+, Types B, C: AP-, Type D: central part of the colony showed AP-positive	-	-	-
26	Fang et al. 2022	SCNT embryos	Day 7	DMEM + 10% FBS + 1% non-essential amino acids + 1% glutamine + 0.1 mM β-mercaptoethanol + 50 μg/ml Vitamin C	MEF from ICR mouse	Flat	-	-	NANOG, POU5F1, SOX2, c-Myc, Klf4, and TEAD4	-	-	-
27	Cai et al. 2023	In vitro fertilization cloned porcine embryos	Day 7	Low Glucose DMEM/F10 + 1× glutamine + 1× NEAA + 1× Antibiotic-Antimycotic + 0.1 mM β-mercaptoethanol + 4 ng/mL bFGF + 15% FBS + 10 ng/mL SCF	MEF	Flat	-	-	AP	-	-	-
28	Choi, Oh, et al. 2024	IVF	Day 6	FIW Medium (Basal): DMEM/F12 + 10% KSR + 1× nonessential amino acids + 0.05 mM β-mercaptoethanol + 1% antibiotic-antimycotic. FIW Medium (Complete): Basal + 10 ng/mL FGF2 + 1.5 µM IWR-1 + 0.3 µM WH-4-023 + 10 µM ROCKi (added 24 h post-passage).	MEF; feeder-free	Dome-shaped cell morphology	>50	Normal	POU5F1, NANOG, SOX2, SSEA-1, SSEA-4, and TRA-1-60, except for TRA-1-81	√	Spontaneous differentiation into 3 germ layers; differentiation into neural, endoderm, and mesoderm layers with conditioned media exposure	-
29	Xiang et al. 2024	Parthenogenetic embryos	-	Neurobasal (1) + DMEM/F12 (1) + N2 + B27 + NEAA + GlutaMAX + penicillin/streptomycin + 5% KSR+100 μM 2-mercaptoethanol +0.15% FBS+20 ng/mL human IL-6 + 20 ng/mL human sIL-6Rα+ 20 ng/mL activin A+50 ng/mL human IGF1+2.5 μM XAV939+2.5 μM IWR1+50 µg/mL 2-Phospho-L-ascorbic acid trisodium salt+and 5 μM Y-27632	MEF	Dome-shaped cell morphology	-	normal	POU5F, SOX2, NANOG, OTX2, E-Cadherin AP	√	Form embryonic bodies and differentiate into three germ layers in vitro	Generation of blastoids with pESCs
30	Ruan et al. 2024	IVF and SCNT derived embryos	Day 7	DMEM/F-12 N2B27 + 0.2 µM CHIR-99021 + 0.3 µM WH-4-023 + 2.5 µM XAV939 + 20 ng/mL Activin A + 65 µg/mL Vitamin C + 10 ng/mL LIF + 0.3% FBS	SNL76/7 feeders	Dome-shaped colonies	>48	Normal	OCT4, NANOG, SOX2, REX1, SSEA-4, SSEA-1	√	Derive porcine trophoblast stem cells (pTSCs) in vitro.	-
31	Choi, Lee, et al. 2024b	IVF and parthenogenetic embryos	Day 6	ESC Medium: DMEM/F12 + 15% KSR + 0.1% LC + 1× GlutaMAX + 0.1 mM β-mercaptoethanol + 1× MEM nonessential amino acids + 1× antibiotic--antimycotic + 20 ng/mL FGF2 + 5 ng/mL ActA + 1.5 μM CH + 2.5 μM IWR-1. Passaging: ESC Medium + 10 μM Y-27632 for 24 h, then ESC Medium without Y-27632 for 4-6 d. Feeder-Free Adaptation (FF-ESC Medium): ESC Medium + 100 nM LDN-193189. Subculturing Feeder-Free: FF-ESC…	MEF; feeder-free	Dome-shaped colonies	>10	Normal	OCT4, SOX2, and NANOG SSEA1, and SSEA4	√	Embryoid bodies differentiated into three germ layers	-
Note: 1. BRL: Buffalo rat liver cells; BRL-CM: conditioned medium of BRL; STO: Murine embryonic fibroblasts; PEF: Porcine embryonic fibroblasts; PUE: Porcine uterine epithelial cells; MEF: Murine embryonic fibroblasts; PH3A: An epithelial-like porcine embryo-derived cell line; IVF: In Vitro Fertilization; PA: parthenogenetic activation; SCNT: somatic cell nuclear transfer; DMEM: Dulbecco's Modifi…
